# Supplementary material for: Drosophila activins adapt gut size to food intake and promote regenerative growth
Source: Nat Commun. 2024 Jan 4;15:273. doi: 10.1038/s41467-023-44553-9 (PMC10767106; doi:10.1038/s41467-023-44553-9)
Supplement: Supplementary file 4 — Source Data [file 41467_2023_44553_MOESM4_ESM.xlsx]

## Sheet: Figure 1f-g
Figure 1f - Gut length after baboon KO					Figure 1g - Gut length after smox KO
esgts>Cas9/+		esgts>Cas9/babo.gRNA			esgts>Cas9/+		esgts>Cas9/smox.gRNA
Gut nr.	Length (mm)	Gut nr.	Length (mm)		Gut nr.	Length (mm)	Gut nr.	Length (mm)
1	5.116	1	3.99		1	5.345	1	4.739
2	5.532	2	4.758		2	4.703	2	4.284
3	5.619	3	4.919		3	5.276	3	4.567
4	5.2	4	4.862		4	6.104	4	5.041
5	4.499	5	4.47		5	6.135	5	4.865
6	5.1	6	4.15		6	4.913	6	4.91
7	4.498	7	4.242		7	5.408	7	4.932
8	3.949	8	4.516		8	5.335	8	4.119
9	4.987	9	4.039		9	6.732	9	5.047
10	4.718	10	4.462		10	5.527	10	4.195
11	5.254	11	4.342		11	5.946	11	4.899
12	4.786	12	4.133		12	4.277	12	5.482
13	4.826	13	4.074		13	5.514	13	4.212
14	5.577	14	4.395		14	4.712	14	4.243
15	5.422	15	3.992		15	5.481	15	4.726
16	5.647	16	4.203		16	6.096	16	4.556
17	4.557	17	4.542		17	5.614	17	5.169
18	5.16	18	3.587		18	5.554	18	4.448
19	5.131	19	3.785		19	5.572	19	4.345
20	5.032	20	4.378				20	5.159
21	5.526	21	4.104				21	4.855
22	4.965	22	4.618				22	4.863
23	4.192	23	4.378				23	5.789
24	4.87	24	4.327				24	4.341
25	4.588	25	4.137				p	<0,0001
		26	4.137
		27	4.132
		28	4.098
		p	<0,0001

## Sheet: Figure 1i-o
Figure 1l - New mature Ecs after KD of babo or smox							Figure 1o - New mature Ecs after OE of smoxSDVD					Figure 1o' - ISCs/EBs after OE of smoxSDVD
esgReDDM/+		esgReDDM/babo-RNAi		esgReDDM/smox-RNAi			esgReDDM/+		esgReDDM/smox-SDVD			esgReDDM/+		esgReDDM/smox-SDVD
Gut nr.	RFP+-ECs/area	Gut nr.	RFP+-ECs/area	Gut nr.	RFP+-ECs/area		Gut nr.	RFP+-ECs/area	Gut nr.	RFP+-ECs/area		Gut nr.	GFP+-ISCs,EBs/area	Gut nr.	GFP+-ISCs,EBs/area
1	11.8775	1	4.7874	1	0.177255		1	0	1	1.11548		1	10.1748	1	9.88001
2	12.5545	2	1.97996	2	1.05075		2	0.860419	2	6.11093		2	13.5516	2	27.4155
3	5.26489	3	4.28534	3	0.368997		3	1.15079	3	5.08549		3	13.6177	3	21.9275
4	13.0054	4	6.73686	4	2.54047		4	2.23003	4	0.687262		4	19.6986	4	21.7448
5	19.7619	5	3.74924	5	0.469697		5	1.9799	5	6.65026		5	8.98568	5	22.1642
6	2.71277	6	4.55103	6	0.82646		6	1.96333	6	1.86571		6	18.8479	6	20.117
7	20.6273	7	3.52875	7	0		7	0.204374	7	3.22831		7	10.6274	7	15.1122
8	11.5823	8	9.25368	8	3.44847		8	0.971251	8	1.4868		8	22.533	8	18.0785
9	5.39908	9	5.07424	9	1.10065		9	0.94418	9	2.06464		9	10.7637	9	10.5934
10	15.3568	10	4.68955	10	0.185004		10	0.763137	10	3.83465		10	10.226	10	15.8818
11	4.30378	11	5.37538	11	5.68828		11	1.19415	11	3.37981		11	15.723	11	21.474
12	5.32289	12	8.00384	12	3.76347		12	1.60425	12	6.6087		12	16.2207	12	16.2231
13	12.0065	13	5.82521	13	0.654772		13	0.594719	13	2.18011		13	10.9032	13	19.4783
14	1.87522	14	8.01618	14	1.7348				14	1.63488				14	24.1489
15	1.30474	15	6.15026	15	1.04234				15	4.67363				15	12.1708
16	15.8502	16	0.640875	16	1.02503				16	3.29244				16	14.0209
17	9.24867	17	13.3657	17	1.73782				p	0.0005				17	16.8088
18	8.99769	18	3.5449	18	2.48946									p	0.0313
19	27.1948	19	3.26813	19	1.27314
20	15.7227	20	0.372144	20	7.84387
21	7.84149	21	1.65642	21	2.08349
22	16.6867	22	3.40275	22	1.59856
23	4.77798	23	6.97679
24	14.6274	24	7.46231
25	1.22993	25	4.93698
26	8.78196	26	3.62998
27	3.00785	27	6.55561
28	3.97823
		p	0.0002	p	<0,0001

## Sheet: Figure 2a
Figure 2a - babo mRNA levels in midguts
Relative mRNA levels
babo-A	babo-b	babo-C
0.873567	0.0532091	17.7398
1.14562	0.175284	19.6383
1.31117	0.0529716	25.8545
0.699641	0.111799	17.8048
0.782218	0.0287629	25.9795
1.18779		23.5191

## Sheet: Figure 2e-e
Figure 2e - New mature Ecs after KD of babo-A,B,C									Figure 2e' - ISCs/EBs after KD of babo-A,B,C
esgReDDM/+		esgReDDM>babo-A-RNAi		esgReDDM>babo-B-RNAi		esgReDDM>babo-C-RNAi			esgReDDM>+		esgReDDM>babo-A-RNAi		esgReDDM>babo-B-RNAi		esgReDDM>babo-C-RNAi
Gut nr.	RFP+-ECs/area	Gut nr.	RFP+-ECs/area	Gut nr.	RFP+-ECs/area	Gut nr.	RFP+-ECs/area		Gut nr.	GFP+-ISCs,EBs/area	Gut nr.	GFP+-ISCs,EBs/area	Gut nr.	GFP+-ISCs,EBs/area	Gut nr.	GFP+-ISCs,EBs/area
1	6.63365	1	7.5173	1	3.10114	1	4.49615			14.3729		11.497		20.0257		18.4061
2	8.60222	2	13.9761	2	8.13812	2	11.8501			30.1889		9.80413		18.8006		17.4366
3	10.3034	3	14.0193	3	0.377679	3	1.86268			33.9859		8.64205		23.4455		11.1761
4	14.4238	4	8.95194	4	1.53722	4	0.173831			21.0554		7.46906		20.5835		13.7327
5	6.60593	5	3.79598	5	2.88124	5	4.57859			25.598		10.3292		19.5996		19.0188
6	2.18451	6	13.4505	6	5.75244	6	4.39545			21.1729		11.1881		10.2444		18.8125
7	16.4673	7	8.1112	7	16.9153	7	5.51279			23.0206		8.7721		18.0791		29.139
8	10.3137	8	11.3307	8	13.6607	8	4.62847			19.3898		10.3233		16.5736		24.1066
9	13.3973	9	17.3598	9	3.77842	9	13.1863			17.6976		9.44228		12.75		20.3949
10	6.82541	10	2.29099	10	7.02425	10	0.165115			21.8413		8.04035		18.8921		16.8417
11	11.2041	11	7.92393	11	6.83427	11	0.349583			22.4083		13.3641		15.6095		24.296
12	16.3938	12	12.7893	12	2.62435	12	0.173467			24.7906		10.3451		15.4585		12.1427
13	2.60715	13	13.1023	13	1.17836	13	1.69863			18.1052		6.39466		17.4957		18.4962
14	3.39285	14	5.14848	14	4.4742	14	0.425795			14.6317		14.2757		18.618		20.0124
15	16.8626	15	12.6909	15	14.9275	15	0.809504			17.8643		7.82569		17.0682		17.4043
16	3.64166	16	3.44522	16	7.00665	16	5.26276			31.3877		6.24471		18.8667		21.6149
17	1.62942	17	10.8721	17	10.778	17	1.15677			20.0186		8.12088		14.5814		16.1948
18	14.8053	18	9.34244	18	1.22684	18	3.38491			26.2584		12.3356		12.7376		19.9871
19	10.1778	19	9.48635	19	10.269	19	0			18.2215		10.8782		22.7842		15.4876
20	14.4456	20	8.24092	20	8.21368	20	0			23.8439		9.41542		20.9048		15.083
21	2.49888	21	5.51992	21	1.31991	21	5.25486			17.8492		9.49332		20.3762		22.7711
22	10.1014	22	17.9537	22	6.72106	22	4.80451			29.0415		4.74318		14.5191		26.5076
23	16.1879	23	12.6175	23	1.31901	23	0			23.7172		11.6448		18.2875		20.533
24	16.8025	24	5.15953	24	14.536	24	5.0918			26.6163		8.56539		14.5091		14.0773
25	15.4147	25	0	25	3.00915	25	13.8234			34.3749		9.66736		13.2315		24.0091
26	6.73899	26	1.86328	26	5.14615	26	3.67393			23.0112		9.85746		14.2433		13.6151
27	2.58136	27	3.57554	27	3.50508	27	2.21318			2.75345		21.2573		11.7344		16.8542
28	2.77582	28	5.36293	28	2.76129	28	8.997			13.509		11.007		10.2781		22.4925
29	4.79524	29	3.57654	29	7.27482	29	1.73283			6.87318		18.4257		13.0341		17.906
30	5.39115	30	3.13487	30	5.18467	30	1.57262			22.5273		14.5008		12.5042		9.90753
31	10.8049	31	5.48018	31	6.64477	31	0.992786			13.1731		10.0263		10.0621		17.7047
32	4.58136	32	1.36786	32	7.55961	32	2.29501			6.04739		19.5658		11.037		15.8565
33	3.85957	33	3.50923	33	4.10442	33	2.99996			7.71915		15.2265		10.179		12.7498
34	8.82753	34	0.44834	34	4.08824	34	3.94332			14.8302		20.5979		11.1982		25.3851
35	2.86008	35	0.630915	35	0	35	2.84204			9.7579		18.4662		8.93045		17.8101
36	2.11072	36	3.34481	36	4.38832	36	1.27716			8.74442		12.063		13.1649		16.0558
37	4.7576	37	2.02621	37	2.15971	37	2.95577			14.1142		6.50093		12.9597		17.1012
38	2.89984	38	7.57761	38	4.88092	38	2.94276			10.7464		14.9317		13.3291		23.5421
39	5.41331	39	2.80856	39	1.95493	39	0.848551			10.4206		8.0669		17.2778		14.5951
40	5.7417	40	1.99294	40	7.31767	40	2.10495			14.5593		17.1102		9.78793		6.01413
41	10.2218	41	1.13738	41	3.21897	41	3.84039			34.1274		10.2521		8.52934		15.5536
42	3.28505	42	2.02137	42	4.74566	42	3.98			13.2966		21.1919				18.7856
43	1.85848	43	1.79154	43	2.78844	43	4.66025			11.6578		13.9506				16.5364
44	7.53632	44	8.25446	44	0.843188	44	3.01756			20.8563		16.8711				19.7147
		45	0.266716			44	1.13353					15.0159				13.8291
		46	0.200389									14.1531
		47	1.14281									13.0237
		p	0.247	p	0.0721	p	<0,0001					15.7363
												12.6245
												10.6663
											p	<0,0001	p	0.0592	p	0.9999

## Sheet: Figure 2g-g
Figure 2g - ISCs/EBs after KD of babo-A,B,C									Figure 2g' - EBs after KD of babo-A,B,C									Figure 2g'' - ISCs after KD of babo-A,B,C									Figure 2g''' - Ratio of SuH/esg after KD of babo-A,B,C
Cfsts/+		Cfsts>babo-A-RNAi		Cfsts>babo-B-RNAi		Cfsts>babo-C-RNAi			Cfsts/+		Cfsts>babo-A-RNAi		Cfsts>babo-B-RNAi		Cfsts>babo-C-RNAi			Cfsts/+		Cfsts>babo-A-RNAi		Cfsts>babo-B-RNAi		Cfsts>babo-C-RNAi			Cfsts/+		Cfsts>babo-A-RNAi		Cfsts>babo-B-RNAi		Cfsts>babo-C-RNAi
Gut nr.	esg+-ISCs,EBs/area	Gut nr.	esg+-ISCs,EBs/area	Gut nr.	esg+-ISCs,EBs/area	Gut nr.	esg+-ISCs,EBs/area		Gut nr.	GFP+-EBs/area	Gut nr.	GFP+-EBs/area	Gut nr.	GFP+-EBs/area	Gut nr.	GFP+-EBs/area		Gut nr.	ISCs/area	Gut nr.	ISCs/area	Gut nr.	ISCs/area	Gut nr.	ISCs/area		Gut nr.	SuH/esg %	Gut nr.	SuH/esg %	Gut nr.	SuH/esg %	Gut nr.	SuH/esg %
1	17.5884	1	12.0934	1	18.8115	1	23.4042		1	11.4787	1	5.87392	1	12.75	1	12.6458		1	6.10964	1	6.21944	1	6.06149	1	10.7584		1	65.2632	1	48.5714	1	67.7778	1	54.0323
2	18.5992	2	10.9357	2	16.6624	2	25.501		2	10.6558	2	2.56305	2	9.96307	2	15.3006		2	7.94343	2	8.37263	2	6.6993	2	10.2004		2	57.2917	2	23.4375	2	59.7938	2	60
3	14.2002	3	12.7142	3	12.7721	3	31.5783		3	10.3152	3	5.88269	3	5.42375	3	20.8417		3	3.88495	3	6.83151	3	7.34831	3	10.7366		3	72.6415	3	46.2687	3	42.4657	3	66
4	26.657	4	12.5554	4	15.5494	4	23.6822		4	16.634	4	4.11975	4	6.21976	4	11.7559		4	10.023	4	8.43567	4	9.32965	4	11.9263		4	62.4	4	32.8125	4	40	4	49.6403
5	17.0448	5	7.92789	5	14.8432	5	17.4632		5	10.9714	5	4.48098	5	9.56994	5	8.52205		5	6.07343	5	3.44691	5	5.27323	5	8.94117		5	64.3678	5	56.5217	5	64.4737	5	48.8
6	19.3107	6	15.0078	6	17.8839	6	28.6714		6	12.1741	6	4.83008	6	10.8348	6	18.9231		6	7.13656	6	10.1777	6	7.04915	6	9.74826		6	63.0435	6	32.1839	6	60.5839	6	66
7	14.1801	7	14.6521	7	22.0533	7	22.1649		7	10.1763	7	6.15028	7	13.7409	7	9.19769		7	4.0038	7	8.50186	7	8.31241	7	12.9672		7	71.7647	7	41.9753	7	62.3077	7	41.4966
8	15.0483	8	10.2562	8	19.1597	8	15.1195		8	10.5054	8	2.8293	8	10.7529	8	6.70069		8	4.54287	8	7.42692	8	8.40681	8	8.41881		8	69.8113	8	27.5862	8	56.1225	8	44.3182
9	16.5705	9	17.2999	9	18.1603	9	20.7022		9	12.1783	9	10.0366	9	9.29133	9	9.93032		9	4.39218	9	7.26331	9	8.86899	9	10.7719		9	73.494	9	58.0153	9	51.1628	9	47.9675
10	9.78084	10	12.0996	10	16.1632	10	19.4672		10	4.34704	10	3.73665	10	8.20987	10	7.92591		10	5.4338	10	8.36299	10	7.95331	10	11.5412		10	44.4444	10	30.8823	10	50.7936	10	40.7143
11	8.04173	11	18.7186	11	8.95307	11	24.6728		11	4.34688	11	7.96931	11	1.94632	11	12.6189		11	3.69485	11	10.7493	11	7.00675	11	12.0539		11	54.054	11	42.5743	11	21.7391	11	51.145
12	25.691	12	13.5945	12	15.5906	12	28.1204		12	18.4539	12	4.88346	12	8.101	12	18.8044		12	2.52323	12	8.71103	12	7.48961	12	9.31597		12	90.1786	12	35.9223	12	51.9608	12	66.8712
13	20.444	13	11.1485	13	16.9055	13	30.9776		13	17.4619	13	4.6452	13	7.55002	13	19.6361		13	1.99012	13	6.50328	13	9.35546	13	11.3415		13	90.2655	13	41.6667	13	44.6602	13	63.388
14	21.2869	14	11.4882	14	17.1714	14	37.0334		14	12.6188	14	3.53482	14	11.4476	14	23.2688		14	3.82498	14	7.95334	14	5.7238	14	13.7646		14	82.0312	14	30.7692	14	66.6667	14	62.8319
15	16.9565	15	14.1559	15	14.6355	15	20.2228		15	5.59168	15	7.26925	15	9.90944	15	10.6344		15	4.33771	15	6.88666	15	4.72604	15	9.5884		15	74.4186	15	51.3513	15	67.7083	15	52.5862
16	13.6686	16	11.1739	16	14.9167	16	24.9062		16	10.5185	16	3.6736	16	10.9389	16	14.2321		16	8.07687	16	7.50027	16	3.97779	16	10.6741		16	40.9091	16	32.8767	16	73.3333	16	57.1429
17	18.7503	17	16.967	17	9.24176	17	22.3439		17	9.9158	17	8.48348	17	3.50067	17	12.6615		17	8.23183	17	8.48348	17	5.74109	17	9.68234		17	56.0976	17	50	17	37.8788	17	56.6667
18	15.2939	18	10.2465	18	19.2666	18	28.9495		18	11.5268	18	4.25326	18	12.409	18	17.2043		18	5.37806	18	5.99323	18	6.85759	18	11.7452		18	64.8352	18	41.5094	18	64.4068	18	59.4286
19	17.9133	19	7.53649	19	13.8447	19	22.3514		19	12.065	19	1.65435	19	9.12495	19	10.8318		19	6.38649	19	5.88214	19	4.7198	19	11.5196		19	64.3478	19	21.9512	19	65.9091	19	48.4615
20	17.6726	20	7.87829	20	18.1967	20	18.0794		20	14.7648	20	3.32639	20	11.0407	20	7.06552		20	5.60767	20	4.5519	20	7.156	20	11.0139		20	68.2692	20	42.2222	20	60.6742	20	39.0805
21	23.1605	21	11.3299	21	11.9476	21	23.9378		21	8.86001	21	8.19613	21	7.8513	21	17.2279		21	8.3957	21	3.13381	21	4.09633	21	6.70983		21	63.75	21	72.3404	21	65.7143	21	71.9697
22	15.9828	22	16.5224	22	10.2823	22	24.5994		22	12.7643	22	7.32243	22	6.77125	22	15.8871		22	7.12275	22	9.19998	22	3.51102	22	8.71229		22	55.4348	22	44.3182	22	65.8537	22	64.5833
23	20.4901	23	7.9606	23	14.2059	23	17.1896		23	8.5747	23	2.96209	23	11.4265	23	11.7613		23	7.72577	23	4.99852	23	2.77941	23	5.42831		23	62.2951	23	37.2093	23	80.4348	23	68.421
24	14.2912	24	12.7525	24	12.896	24	17.3916		24	12.6049	24	4.99011	24	8.92798	24	9.58975		24	5.71646	24	7.7624	24	3.96799	24	7.80183		24	60	24	39.1304	24	69.2308	24	55.1402
25	20.5734	25	8.79877	25	17.3436	25	11.3965		25	8.09788	25	4.59936	25	10.4062	25	5.12203		25	7.96859	25	4.19941	25	6.93745	25	6.27449		25	61.2676	25	52.2727	25	60	25	44.9438
26	15.9013	26	12.1337	26	12.3993	26	21.1787		26	9.54624	26	6.34684	26	7.78928	26	14.7025		26	7.80341	26	5.78682	26	4.60998	26	6.47612		26	50.9259	26	52.3077	26	62.8205	26	69.4215
27	18.4561	27	14.0091	27	17.0074	27	20.7654		27	11.1958	27	5.18145	27	11.1554	27	16.1302		27	8.90982	27	8.82765	27	5.85202	27	4.63512		27	51.7241	27	36.9863	27	65.5914	27	77.6786
28	20.8579	28	10.4996	28	14.28	28	24.3984		28	8.97148	28	5.16904	28	7.30606	28	15.0573		28	9.66213	28	5.33058	28	6.97396	28	9.3411		28	53.6765	28	49.2308	28	51.1628	28	61.7143
29	16.8749	29	13.1764	29	16.1055	29	28.3115				29	5.59547	29	10.3536	29	20.5179		29	7.90345	29	7.58095	29	5.75197	29	7.79361		29	53.1646	29	42.4657	29	64.2857	29	72.4719
		30	8.41515	30	27.6518	30	19.5333				30	4.20757	30		30	12.6795				30	4.20757	30	7.40995	30	6.85377				30	50	30	73.2026	30	64.9123
		31	12.3856			31	27.4156				31	5.39374			31	18.277				31	6.99189			31	9.13852				31	43.5484			31	66.6667
		32	11.0441			32	22.3383				32	5.52203			32	11.2571				32	5.52203			32	11.0812				32	50			32	50.3937
		33	11.7255			33	21.0169				33	6.22916			33	16.425				33	5.49632			33	4.59194				33	53.125			33	78.1513
						34	9.10309								34	2.57635								34	6.52674								34	28.3019
						35	18.2787								35	12.3823								35	5.89634								35	67.7419
						36	15.5654								36	10.448								36	5.11738								36	67.1233
						37	16.0982								37	10.1753								37	5.92291								37	63.2075
						38	26.8146								38	19.4175								38	7.39713								38	72.4138
		p	<0,0001	p	0.2479	p	<0,0001				p	<0,0001	p	0.1071	p	0.0151				p	0.4652	p	0.9958	p	<0,0001				p	<0,0001	p	0.2965	p	0.1867

## Sheet: Figure 2n
Figure 2n - EBs after KD of babo-A,C in EBs only
SuHts/+		SuHts>babo-A-RNAi		SuHts>babo-C-RNAi
Gut nr.	GFP+-EBs/area	Gut nr.	GFP+-EBs/area	Gut nr.	GFP+-EBs/area
1	7.60973	1	9.83473	1	9.33497
2	7.28197	2	16.2205	2	10.0168
3	8.33481	3	10.0149	3	9.38927
4	14.2369	4	9.62035	4	11.0254
5	7.69184	5	12.4772	5	17.3334
6	5.16311	6	9.09288	6	8.25736
7	9.54323	7	11.8285	7	14.7054
8	11.2798	8	10.9901	8	14.9935
9	8.04189	9	8.61392	9	11.3944
10	6.8918	10	11.5529	10	15.2422
11	10.2964	11	10.2738	11	18.2637
12	6.8918	12	8.44369	12	17.4905
13	6.43268	13	9.2601	13	17.0302
14	6.33774	14	12.3091	14	13.7889
15	14.4882	15	8.48133	15	22.7708
16	6.63878	16	4.36953	16	15.6849
17	7.87418	17	8.27437	17	8.60945
18	7.75537	18	8.44206	18	10.2763
19	16.9655	19	6.67357	19	11.1327
20	12.6122	20	4.92951	20	10.3682
21	10.0071	21	4.35428	21	11.8056
22	3.56671	22	7.14634	22	22.707
23	9.11673	23	6.54981	23	23.7176
24	6.03383	24	13.4105	24	8.37229
25	7.6746	25	4.19348	25	15.0348
26	7.67934	26	7.44498	26	15.2741
27	4.32672	27	8.32683	27	15.6335
28	7.06964	28	9.45136	28	22.2118
29	11.1544	29	6.05561	29	10.6303
30	4.71752	30	10.2223	30	12.8568
31	4.23273	31	6.74336	31	15.1498
32	9.6551	32	9.16668	32	5.8387
33	11.4942	33	11.5679	33	14.5473
34	13.4928	34	7.19397	34	8.01631
35	8.73362	35	6.93342	35	10.9384
36	7.92105	36	8.21705	36	14.6347
37	9.07932	37	3.4167	37	12.0422
38	5.39321	38	9.43881	38	11.128
39	5.88207	39	7.25061	39	11.2089
40	5.29214	40	3.47222
		p	0.9999	p	<0,0001

## Sheet: Figure 2q
Figure 2q - EBs after KD of babo-A,C in ISCs only
Cfsts,Su(H)-Gal80/+		Cfsts,Su(H)-Gal80>babo-A-RNAi
Gut nr.	GFP+-EBs/area	Gut nr.	GFP+-EBs/area
1	11.1728	1	4.07771
2	4.91468	2	10.6642
3	15.3365	3	7.05176
4	12.3158	4	7.50469
5	4.65295	5	7.24914
6	25.0838	6	5.7212
7	15.91	7	5.52064
8	10.9986	8	8.42927
9	8.66991	9	6.73434
10	9.63762	10	9.39261
11	11.5563	11	4.09727
12	6.8697	12	5.35355
13	15.2788	13	8.15293
14	6.33791	14	5.77769
15	9.20876	15	12.4829
16	7.56304	16	9.0377
17	5.44772	17	6.0968
18	8.7403
19	11.1478
		p	0.0177

## Sheet: Figure 3a
Figure 3a - PH3+ cells after oral infection and KD of babo
Control (5% sucrose)			Ecc infection for 16H
esgts/+			esgts>+		babo-RNAi/+		esgts>babo-RNAi
Gut nr.	PH3+ cells		Gut nr.	PH3+ cells	Gut nr.	PH3+ cells	Gut nr.	PH3+ cells
1	0		1	101	1	66	1	53
2	0		2	89	2	54	2	42
3	3		3	79	3	79	3	33
4	9		4	90	4	82	4	42
5	0		5	87	5	57	5	56
6	1		6	78	6	69	6	50
7	2		7	59	7	63	7	39
8	1		8	50	8	76	8	44
9	2		9	53	9	58	9	54
10	0		10	100	10	83	10	38
11	2		11	60	11	55	11	34
12	4		12	87	12	51	12	37
13	0		13	57	13	54	13	16
14	1		14	52	14	64	14	39
15	0		15	89	15	101	15	38
16	1
17	0
18	0
19	0
20	2
21	2
22	0
			p	<0,0001	p	<0,0001

## Sheet: Figure 3b
Figure 3b - PH3+ cells after oral infection with ecc and KO of babo
esgts>Cas9/+		esgts>Cas9, babo.gRNA
Gut nr.	PH3+ cells	Gut nr.	PH3+ cells
1	105	1	25
2	88	2	37
3	83	3	42
4	51	4	38
5	85	5	39
6	61	6	39
7	93	7	27
8	100	8	40
9	83	9	23
10	106	10	35
11	99	11	33
12	56	12	43
13	101	13	57
14	61	14	43
15	89	15	28
16	78	16	34
17	67	17	45
18	73	18	49
19	88
20	81
		p	<0,0001

## Sheet: Figure 3c
Figure 3c - Survival to oral infection with pe and babo KD with esg
esgts/+		esgts>baboRNAi
Hours	deaths	Hours	deaths
14		14
18		18
23	1	23
28		28	2
38	1	38	8
43	2	43	5
52	2	52	8
63	4	63	3
70	2	70	2
86	4	86	1
91	1	91
101	2	101
119	6	119	6
142	9	142	9
159	5	159	4
167	1	167	1
182	1	182	4
186	3	186
206	12	206	22
213	5	213	2
230	15	230	11
238	3	238	3
254	4	254
260	3	260
260 (Censored)	12	260 (Censored)	2
		p	0.0002
median survival	206	median survival	159

[truncated: 30 more sheets: Figure 3d, Figure 3e, Figure 3h-h, Figure 3i, Figure 3m-m, Figure 3n-q, Figure 3u-u, Figure 4b, Figure 4c-c, Figure 4d, Figure 4e, Figure 4h-i, Figure 4l, Figure 4o-p, Figure 4q-r, Sup figure 1b-b, Sup figure 1e-e, Sup figure 2a-a, Sup figure 2b-e, Sup figure 2f-g …]
